# Supplementary material for: Read-Across Structural Analysis of PFAS Acute Oral Toxicity in Rats Powered by the Isalos Analytics Platform’s Automated Machine Learning
Source: Toxics. 2026 Feb 3;14(2):152. doi: 10.3390/toxics14020152 (PMC12944375; doi:10.3390/toxics14020152)
Supplement: Supplementary file 1 [file toxics-14-00152-s001.zip]

Archive with 2 entries (2 files):
- toxics-4090720 table S2-_QMRF.pdf
- toxics-4090720-table S1 and Figure S1.pdf
